# Supplementary material for: Associations of Dynapenic Abdominal Obesity and Frailty Progression: Evidence from Two Nationwide Cohorts
Source: Nutrients. 2024 Feb 13;16(4):518. doi: 10.3390/nu16040518 (PMC10892768; doi:10.3390/nu16040518)
Supplement: Supplementary file 1 [file nutrients-16-00518-s001.zip]

Archive with 1 entries (1 files):
- nutrients-2831778-supplementary.pdf
